# Supplementary material for: Pharmacogenomic Analysis of Combined Therapies against Glioblastoma Based on Cell Markers from Single-Cell Sequencing
Source: Pharmaceuticals (Basel). 2023 Oct 30;16(11):1533. doi: 10.3390/ph16111533 (PMC10675611; doi:10.3390/ph16111533)
Supplement: Supplementary file 1 [file pharmaceuticals-16-01533-s001.zip]

Archive with 1 entries (1 files):
- pharmaceuticals-2605695-supplementary.pdf
